# Supplementary material for: Predictors and Clinical Impact of Positive Blood Cultures in Emergency Department Patients with Suspected Infection
Source: Medicina (Kaunas). 2026 Jun 6;62(6):1104. doi: 10.3390/medicina62061104 (PMC13303041; doi:10.3390/medicina62061104)
Supplement: Supplementary file 1 [file medicina-62-01104-s001.zip]

Archive with 1 entries (1 files):
- medicina-4252833 Supplementary Materials.pdf
